# Supplementary material for: Effect of Divergent Selection for Intramuscular Fat Content on Muscle Lipid Metabolism in Chickens
Source: Animals (Basel). 2019 Dec 18;10(1):4. doi: 10.3390/ani10010004 (PMC7023311; doi:10.3390/ani10010004)
Supplement: Supplementary file 1 [file animals-10-00004-s001.zip]

Archive with 1 entries (1 files):
- animals-638224-supplementary.rar
